# Supplementary material for: Deploying Experienced Utility in Health Economic Evaluation: A Quantitative Study
Source: J Mark Access Health Policy. 2025 Aug 28;13(3):43. doi: 10.3390/jmahp13030043 (PMC12452304; doi:10.3390/jmahp13030043)
Supplement: Supplementary file 1 [file jmahp-13-00043-s001.zip]

Archive with 1 entries (1 files):
- jmahp-3771272-supplementary.pdf
